# Supplementary material for: Long-term maintenance of diphtheria-specific antibodies after booster vaccination is hampered by latent infection with Cytomegalovirus
Source: Immun Ageing. 2017 Jun 26;14:16. doi: 10.1186/s12979-017-0099-y (PMC5485602; doi:10.1186/s12979-017-0099-y)
Supplement: Additional file 1: — Data table. (XLSX 23 kb) [file 12979_2017_99_MOESM1_ESM.xlsx]

## Sheet: antibodies
			first vaccination				5 years				second vaccination
code	CMV antibody reciprocal titer	CMV statusa	antibody concentration day 0 [IU/ml]	protected day 0b	antibody concentration day 28 [IU/ml]	protected day 28b					antibody concentration day 0 [IU/ml]	protected day 0b	antibody concentration day 28 [IU/ml]	protected day 28b
001	16033	1	0.71	1	13.09	1					0.113	1	1.199	1
002	13540	1	0.02	0	0.18	1					0.021	0	0.458	1
003	231	0	0.2	1	0.99	1					0.228	1	0.936	1
004	231	0	0.5	1	1.71	1					0.747	1	0.993	1
005	21029	1	0.07	0	0.21	1					0.061	0	0.63	1
006	23599	1	0.03	0	0.81	1					0.143	1	0.271	1
007	231	0	0.05	0	0.46	1					0.332	1	0.547	1
008	231	0	0.06	0	5.48	1					0.242	1	5.523	1
010	231	0	0.02	0	0.02	0					0.002	0	0.011	0
011	11333	1	0.02	0	0.23	1					0.24	1	0.482	1
012	231	0	0.05	0	0.51	1					0.04	0	0.519	1
013	231	0	0.13	1	0.69	1					0.121	1	0.531	1
015	9711	1	0.05	0	7.54	1					0.902	1	2.2	1
016	231	0	1.54	1	2.83	1					0.872	1	4.939	1
017	6300	1	0.04	0	5.02	1					0.083	0	3.631	1
018	231	0	0.12	1	13.83	1					0.593	1	1.803	1
019	14151	1	0.02	0	0.28	1					0.021	0	2.98	1
021	231	0	0.02	0	0.02	0					0.014	0	0.1	0
022	14752	1	0.03	0	0.18	1					0.015	0	0.395	1
023	15262	1	0.06	0	0.19	1					0.041	0	0.221	1
024	231	0	0.09	0	0.32	1					0.123	1	0.609	1
025	1474	1	0.1	0	4.13	1					0.185	1	1.533	1
026	231	0	0.09	0	3.46	1					0.445	1	0.658	1
027	4888	1	0.09	0	1.94	1					0.076	0	1.874	1
028	231	0	0.03	0	0.12	1					0.022	0	0.122	1
029	11695	1	0.25	1	1.52	1					0.128	1	0.629	1
030	20303	1	0.04	0	0.91	1					0.173	1	0.454	1
032	231	0	0.53	1	2.21	1					0.518	1	1.379	1
033	231	0	0.06	0	0.48	1					0.113	1	3.599	1
034	231	0	0.08	0	0.59	1					0.101	1	0.594	1
035	4549	1	0.13	1	8.18	1					0.256	1	2.559	1
036	231	0									0.07	0
037	10739	1	0.03	0	0.16	1					0.025	0	0.311	1
038	15370	1	1.92	1	3.36	1					1.797	1	5.122	1
039	19402	1	0.21	1	0.68	1					0.236	1	0.905	1
042	231	0	0.05	0	1.67	1					0.108	1	4.152	1
043	231	0	0.27	1	0.84	1					0.242	1	0.639	1
044	231	0	0.23	1	1.06	1					0.497	1	0.813	1
047	9251	1	0.03	0	0.33	1					0.024	0	0.377	1
048	231	0	0.04	0	0.87	1					0.086	0	0.268	1
049	8171	1	0.03	0	0.21	1					0.028	0	0.315	1
050	5200	1	0.08	0	1.94	1					0.249	1	1.613	1
051	231	0	0.03	0	0.18	1					0.028	0	0.772	1
052	18222	1	0.04	0	0.15	1					0.04	0	0.223	1
053	18993	1	0.02	0	0.05	0					0.179	1	1.466	1
055	14939	1	0.29	1	0.35	1					0.062	0	0.2	1
056	16456	1	0.54	1	1.31	1					0.651	1	1.561	1
057	231	0	1.83	1	3.92	1					1.388	1	5.819	1
058	231	0	0.02	0	5.16	1					0.872	1	1.168	1
059	231	0	0.03	0	0.15	1					0.23	1	0.282	1
060	231	0	0.03	0	0.2	1					0.029	0	0.296	1
062	13590	1	0.06	0	19.46	1					0.943	1	2.776	1
063	4613	1	0.07	0	0.36	1					0.044	0	0.29	1
064	231	0	0.02	0	0.15	1					0.149	1	1.328	1
065	231	0	0.05	0	0.15	1					0.04	0	0.127	1
066	7393	1	0.13	1	0.36	1					0.061	0	0.404	1
067	5214	1	0.11	1	0.6	1					0.066	0	0.829	1
068	9752	1	1.06	1	3.77	1					0.963	1	3.389	1
069	231	0	0.02	0	0.05	0					0.031	0	0.145	1
070	12656	1	0.12	1	1.19	1					0.121	1	0.88	1
071	9212	1	0.04	0	0.47	1					0.042	0	1.233	1
073	10019	1	0.02	0	0.04	0					0.003	0	0.286	1
074	231	0	0.75	1	4.15	1					1.022	1	1.839	1
075	40337	1	0.17	1	3.46	1					0.156	1	1.762	1
076	231	0	0.14	1	2.36	1					0.271	1	1.391	1
079	18528	1	0.21	1	1.78	1					0.127	1	0.371	1
080	6131	1	0.07	0	3.08	1					0.14	1	1.142	1
081	19276	1	0.1	0	0.3	1					0.075	0	0.173	1
082	10567	1	0.01	0	0.01	0					0.001	0	0.014	0
083	10254	1									0.75	1
084	231	0	0.17	1	3.8	1					0.423	1	6.303	1
085	13241	1	0.35	1	1.26	1					0.482	1	3.097	1
086	231	0	0.21	1	0.54	1					0.163	1	0.947	1
087	231	0	0.07	0	0.42	1					0.084	0	0.421	1
088	231	0	0.02	0	0.12	1					0.023	0	0.053	0
090	13691	1									0.031	0	0.304	1
091	231	0	0.02	0	0.13	1					0.831	1	1.606	1
092	8786	1	0.13	1	0.45	1					0.282	1	3.5	1
093	18375	1	0.06	0	0.21	1					0.068	0	0.216	1
094	231	0	0.08	0	0.48	1					0.11	1	0.229	1
095	231	0	0.12	1	0.46	1					0.074	0	0.297	1
096	4323	1	0.02	0	0.03	0					0.018	0	0.133	1
099	3541	1	0.03	0	0.03	0					0.017	0	0.041	0
103	1619	1	0.02	0	0.02	0					0.001	0	0.007	0
104	231	0	0.04	0	2.11	1					0.242	1	0.23	1
105	12898	1	0.03	0	0.31	1					0.039	0	0.678	1
106	15036	1	0.03	0	0.5	1					0.038	0	0.2	1
		a	0=negative (≤231)
			1=positive (>231)
		b	0=unprotected (≤0.1)
			1=protected (>0.1)

## Sheet: flow cytometry
	CD4				CD8				B cells
	naive	central memory	effector memory	TEMRA	naive	central memory	effector memory	TEMRA	IgM	IgD	IgG	memory IgG	exhausted
001	50.7	30.9	14.7	2.9	39.8	5.4	1.3	54	13	73.6	9.9	4.9	16
002	72.1	15.1	10.9	1.8	47.1	12.1	2.3	40	26	63.1	13.9	9.6	13
003	81.5	18.5	0.1	0.3	47.8	14.9	3.2	35	30	54.7	15	11.8	7.8
004	66.3	33.9	0	0.1	71.1	22.1	1.7	6	29	72.6	7.4	4.6	6.8
005	55.4	18.6	7	20.3	35.9	7.8	6.2	51	14	78.2	7.1	5.5	6.8
006	41.5	50.1	2	6.9	37.9	6.1	0.6	56	23	70.6	7.5	6.7	7.2
007	53.9	46	0.3	0.8	46.2	17.6	1.9	36	18	90.1	1.8	1.1	4.6
008	51.2	47.9	0.8	0.4	48.7	20.4	14.6	17	20	70.9	11.4	9.3	9.7
010	80	17.2	0.9	2.4	23.8	17.2	11.7	49	18	41	35.5	28.3	11
011	42.9	56.9	0.1	0.5	37.4	12.7	1	50	16	79.6	3.7	3.2	6.3
012	59.3	39.7	1.4	0.6	17.4	43.3	26.5	14	11	77.4	6.7	5.3	9.7
013	69.1	30.5	0.2	0.5	26.9	11.3	4.6	58	24	80.3	5.4	3.4	9.4
015	52.9	43.9	2.6	1.1	29.3	24.7	17	31	10	33.7	10	8.8	33
016	71.2	27.6	0.6	1.1	64.7	28.1	2.5	6	30	62.6	10	8.3	10.6
017	48.8	40.5	9.5	1.8	7.9	12.7	19.5	61	17	63.7	8.7	6.2	17
018	52.6	45.4	1.3	1.3	21.9	14.1	15.8	49	30	68.2	15.3	10.5	11.7
019	61.8	34.2	2.6	1.6	34.9	12.1	5.4	49	8	53.6	15.7	9.8	19.8
021	76.4	22	0.6	1.3	28.4	19.8	16.6	36	10	59.4	15.8	12.8	15.3
022	77.9	18.8	2	1.7	55.5	13.2	3.1	29	10	74.7	13.7	11	5
023	45.3	38.5	4.5	12.4	4.4	14.8	6.7	75	17	59.9	10.5	7.3	7.3
024	47.4	51.5	0.5	1.1	35.1	30.3	6.1	30	16	66.5	8.6	7.5	7.2
025	30.5	62.3	7.3	0.6	15.1	53.6	15.2	17	18	48.2	16.8	15	7.9
026	82.8	17.1	0.2	0.4	58.5	26.6	4.5	12	8	79.1	4.4	4	7.5
027	29.9	57.4	8.2	5.1	13.6	28.5	21.7	37	19	57.9	21	17.3	7.6
028	61	38.3	0.7	0.4	52.4	34.6	5.4	9	5	59.7	3.3	3.3	3.9
029	59.1	41	0.2	0.2	34.1	51.9	5.2	10	18	59.6	10.8	7.3	10.2
030	70.2	25.4	1.9	3	28.7	13.4	9.9	49	16	75.4	12.2	8.7	5.6
032	71.5	27.3	1.1	0.4	19.1	38.8	33.2	10	11	73.5	9.9	6.5	8.9
033	57.2	42	0.5	0.6	61.6	29.4	2	8	11	77	6.3	5.2	9.9
036	63.7	36.4	0.2	0.3	49	24.5	3.5	24	17	70.6	8.6	6.5	5.8
037	79	15.7	1.1	4.6	12.9	7.1	7.6	73	10	77.5	8.9	8.2	9
038	48.2	44	5	3.4	8.8	12.4	21	59	22	64.3	9.3	5.9	10.3
039	37.9	40.9	10.5	11.5	26.9	16.7	5.4	52	20	77.4	6.9	4.4	9
042	40.8	58.8	0.6	0.1	51.1	34.2	4.9	11	30	71.1	6.6	4.1	9.9
043	63.7	35.5	0.3	1.2	38.1	14.6	5.6	43	23	47	20.7	14.8	14
044	47.4	52.4	0.4	0.3	39.6	40.1	4	17	29	65	21	10.9	10.7
047	32	59.1	4.9	4.7	50.5	16.8	1.7	32	27	52	18	12.2	11
